# Supplementary material for: Vaccination Education Deficits and Vaccine Hesitancy Among Healthcare Students in Japan: A Cross-Sectional Study
Source: Vaccines (Basel). 2024 Nov 22;12(12):1310. doi: 10.3390/vaccines12121310 (PMC11680435; doi:10.3390/vaccines12121310)
Supplement: Supplementary file 1 [file vaccines-12-01310-s001.zip]

Archive with 1 entries (1 files):
- vaccines-3291102-supplementary.pdf
